# Supplementary material for: Anti-quenching NIR-II molecular fluorophores for in vivo high-contrast imaging and pH sensing
Source: Nat Commun. 2019 Mar 5;10:1058. doi: 10.1038/s41467-019-09043-x (PMC6401027; doi:10.1038/s41467-019-09043-x)
Supplement: Supplementary file 4 — Source Data [file 41467_2019_9043_MOESM4_ESM.xlsx]

## Sheet: Fig. 1k
Figure 1k
		Intensity a.u.
		BTC980	BTC982	BTC1070	IR26	ICG
	Data1	17732	34503	6020	1075	1194
	Data2	16745	36485	4114	465	991
	Data3	19056	37786	7208	897	824
	Average	17844.3	36258	5780.67	812.333	1003
	STDEV	1159.59	1653.23	1560.82	313.69	185.292

## Sheet: Fig. 3c, d
Figure 3c											Figure 3d
												BTC1070		IR26		ICG (NIR-I)		ICG (NIR-II)
	Depth (mm)	SBR_Data1	SBR_Data2	SBR_Data3	SBR_Data4	SBR_Data5	SBR_Data6	SBR_Average	SBR_STDEV		Depth (mm)	FWHM (mm)	Fitting uncertainty	FWHM (mm)	Fitting uncertainty	FWHM (mm)	Fitting uncertainty	FWHM (mm)	Fitting uncertainty
BTC1070	1	89.5514	79.2049	60.1104	63.547	62.4284	76.1591	71.8335	11.675		0	0.5	N/A	0.5	N/A	0.5	N/A	0.5	N/A
	2	21.6189	17.944	16.0449	20.799	28.0104	18.0335	20.4084	4.24645		1	0.55239	0.00875	0.54252	0.03232	2.51756	0.02007	0.55009	0.01681
	3	10.293	9.63595	12.6226	9.59006	12.6683	11.1763	10.9977	1.39968		2	0.53922	0.05848	0.58732	0.04803	4.94645	0.09399	1.52402	0.33428
	4	5.49255	6.14121	4.87656	6.31422	5.89276	5.71186	5.73819	0.514114		3	0.71891	0.08602	0.70645	0.10693	6.73974	0.46191	3.86106	0.46638
	5	3.95896	4.25566	4.17391	4.13723	4.41224	5.47487	4.40214	0.546073		4	0.93465	0.16745	1.54104	0.33471	7.34555	0.64045	5.50019	0.56785
	6	3.00604	3.35779	2.92506	3.37909	3.07607	3.74026	3.24739	0.304615		5	2.23899	0.29877			7.77296	0.80551	6.18117	0.11307
	7	2.73938	2.65041	2.54427	2.73268	2.95818	2.86137	2.74772	0.147219		6	4.0101	0.68466			7.91754	1.06806	6.54766	0.14846
	8	2.0166	2.06959	2.21663	2.19427	2.11535	2.31608	2.15475	0.108913		7	4.71233	0.72587
											8	5.53686	0.25484
IR26	1	26.2242	15.694	11.2021	12.4616	24.735	25.0739	19.2318	6.87224		FWHMs at 0 mm were all normalized to 0.5 mm
	2	6.42987	5.77714	4.55705	5.58122	5.49463	4.20263	5.34043	0.820689
	3	2.28157	1.48705	1.25797	1.35437	2.62478	2.37848	1.89737	0.596699
	4	1.77473	1.16706	0.920665	1.18614	2.57443	1.5571	1.53002	0.595434
ICG (NIR-I)	1	2.91115	2.97298	3.06269	2.671	2.94724	2.95137	2.91941	0.131887
	2	1.64999	1.93042	1.71137	1.68621	1.68088	1.86289	1.75363	0.114506
	3	1.40748	1.46083	1.43415	1.31312	1.40643	1.4108	1.40547	0.0499002
	4	1.34454	1.33168	1.38193	1.1898	1.33577	1.24202	1.30429	0.0726267
ICG (NIR-II)	1	43.0315	32.5777	50.2315	36.6277	60.1933	55.4536	46.3526	10.8147
	2	5.57937	5.08349	5.06241	5.60045	5.21265	7.74874	5.71452	1.02417
	3	2.59139	2.41974	2.56451	2.44662	2.60551	3.4615	2.68155	0.389784
	4	1.86767	1.71739	1.93917	1.64589	1.95297	2.33353	1.90944	0.241131

## Sheet: Fig. 4j, l
Figure 4j															Figure 4l
ICG															BTC1070
		Intensity a.u.							Intensity a.u.								Intensity a.u.							Intensity a.u.
		808 (-)							808 (+)								1064 (-)							1064 (+)
	Time (min)	Nude mouse 1	Nude mouse 2	Nude mouse 3	Average	STDEV		Time (min)	Nude mouse 1	Nude mouse 2	Nude mouse 3	Average	STDEV			Time (min)	Nude mouse 1	Nude mouse 2	Nude mouse 3	Average	STDEV		Time (min)	Nude mouse 1	Nude mouse 2	Nude mouse 3	Average	STDEV
	5	7136	3908	6638	5894	1738		5	1632	3463	3754	2950	1151			5	9965	12036	12154	11385	1231		5	11255	10859	9213	10442	1083
	15	8260	4921	6917	6699	1680		15	3038	4027	6335	4467	1692			15	9938	14973	9863	11591	2929		15	16497	16019	10860	14459	3126
	30	16151	12651	18474	15759	2931		30	16034	18044	19198	17759	1601			30	25520	27059	22540	25040	2297		30	24670	27348	19713	23910	3874
	45	20946	19611	20609	20389	694		45	18668	18983	23351	20334	2618			45	34100	41427	36461	37329	3740		45	40982	35519	38436	38312	2734
	60	39581	31951	36974	36169	3878		60	28295	31300	37372	32322	4624			60	33339	39821	34313	35824	3495		60	36569	30257	35241	34022	3328
	75	32421	26586	27550	28852	3128		65	7979	7581	9943	8501	1264			75	34292	35791	28307	32797	3960		75	33167	30558	31343	31689	1339
	90	35622	30687	28935	31748	3467		75	1010	1053	1836	1300	465			90	33957	36496	34690	35048	1307		90	32308	29286	29084	30226	1806
	105	34948	29918	26626	30497	4191		90	33274	30975	38402	34217	3803			105	34334	35617	31159	33703	2295		105	31243	25837	23546	26875	3952
	120	39657	36687	31339	35894	4215		95	2296	1744	3599	2546	953			120	33098	41168	32991	35752	4690		120	25238	23605	23488	24110	978
	135	39124	39304	32853	37094	3674		105	1623	1130	2444	1732	663			135	28581	37482	34167	33410	4499		135	31766	26474	30069	29436	2702
	150	37784	38157	30560	35500	4283		120	18642	13194	17970	16602	2971			150	37512	38534	30065	35370	4623		150	28732	32313	32666	31237	2177
	165	38359	34749	28921	34010	4762		135	36763	31474	31531	33256	3037			165	33762	35678	31323	33588	2183		165	34893	31890	40496	35760	4368
								150	30293	27326	37213	31611	5074
								165	29477	28931	36939	31782	4474

## Sheet: Fig. 6c
Figure 6c
pH = 1.15								pH = 2.17
900LP	Depth (mm)	Intensity_Data1	Intensity_Data2	Intensity_Data3	Intensity_Average (x 105)	STDEV (x 105)		900LP	Depth (mm)	Intensity_Data1	Intensity_Data2	Intensity_Data3	Intensity_Average (x 105)	STDEV (x 105)
	0	344314	281033	331694	3.19014	0.33492			0	180963	198785	177218	1.85655	0.115238
	1	188400	117633	129212	1.45082	0.379589			1	78787	83807	67024	0.765393	0.0861431
	2	29330	55083	53767	0.4606	0.145035			2	28905	22552	19231	0.235627	0.0491555
	3	15801	16240	27511	0.198507	0.0663767			3	12939	11104	7539	0.105273	0.027458
	4	13026	10578	6786	0.1013	0.0314403			4	3846	5828	6776	0.0548333	0.014951
1000LP	Depth (mm)	Intensity_Data1	Intensity_Data2	Intensity_Data3	Intensity_Average (x 105)	STDEV (x 105)		1000LP	Depth (mm)	Intensity_Data1	Intensity_Data2	Intensity_Data3	Intensity_Average (x 105)	STDEV (x 105)
	0	159030	147121	192187	1.66113	0.233529			0	117801	94813	113766	1.08793	0.122743
	1	74012	89552	67501	0.770217	0.113294			1	57020	39695	38053	0.449227	0.105087
	2	27440	20200	27338	0.249927	0.0415088			2	17746	16794	6869	0.13803	0.0602386
	3	6915	11107	13779	0.106003	0.0345994			3	3458	8605	5460	0.05841	0.0259457
	4	4485	7463	3869	0.0527233	0.0192201			4	4309	1977	2395	0.0289367	0.0124341
pH = 3.22								pH = 4.35
900LP	Depth (mm)	Intensity_Data1	Intensity_Data2	Intensity_Data3	Intensity_Average (x 105)	STDEV (x 105)		900LP	Depth (mm)	Intensity_Data1	Intensity_Data2	Intensity_Data3	Intensity_Average (x 105)	STDEV (x 105)
	0	123879	104206	126077	1.18054	0.12043			0	121933	122504	102696	1.15711	0.112749
	1	49299	60503	45952	0.51918	0.0762084			1	42583	53475	40429	0.454957	0.0699373
	2	15614	14712	15272	0.151993	0.00455369			2	14787	16372	11806	0.143217	0.0231829
	3	7134	6560	6322	0.06672	0.00417425			3	5639	5492	7326	0.0615233	0.0101908
	4	3140	3129	3568	0.03279	0.00250342			4	2753	3374	2969	0.03032	0.00315257
1000LP	Depth (mm)	Intensity_Data1	Intensity_Data2	Intensity_Data3	Intensity_Average (x 105)	STDEV (x 105)		1000LP	Depth (mm)	Intensity_Data1	Intensity_Data2	Intensity_Data3	Intensity_Average (x 105)	STDEV (x 105)
	0	82710	79511	93608	0.852763	0.073906			0	95693	109372	109950	1.05005	0.0806961
	1	43597	35587	34281	0.378217	0.0504403			1	39745	39362	40157	0.397547	0.00397588
	2	10437	9908	13966	0.11437	0.0220609			2	13043	12888	12877	0.12936	0.000928278
	3	2695	5496	6424	0.0487167	0.0194132			3	5535	5766	5711	0.0567067	0.00120666
	4	2545	2786	1750	0.0236033	0.00542126			4	2725	2682	2738	0.02715	0.000293087

## Sheet: Fig. 6d
Figure 6d
	pH = 1.15							pH = 2.17
	Depth (mm)	Ratio_Data1	Ratio_Data2	Ratio_Data3	Ratio_Average	STDEV		Depth (mm)	Ratio_Data1	Ratio_Data2	Ratio_Data3	Ratio_Average	STDEV
	0	0.54756	0.49792	0.58778	0.54442	0.04501		0	0.64801	0.57639	0.56282	0.59574	0.04577
	1	0.57966	0.509	0.5824	0.55702	0.04161		1	0.63253	0.57191	0.6519	0.61878	0.04173
	2	0.5331	0.57934	0.57704	0.56316	0.02606		2	0.63973	0.59417	0.68421	0.63937	0.04502
	3	0.52073	0.53448	0.60881	0.55467	0.04739		3	0.58979	0.56285	0.64376	0.5988	0.0412
	4	0.56887	0.5386	0.5027	0.53672	0.03312		4	0.60665	0.59055	0.52327	0.57349	0.04423
	pH = 3.22							pH = 4.35
	Depth (mm)	Ratio_Data1	Ratio_Data2	Ratio_Data3	Ratio_Average	STDEV		Depth (mm)	Ratio_Data1	Ratio_Data2	Ratio_Data3	Ratio_Average	STDEV
	0	0.70992	0.79582	0.77229	0.75934	0.04439		0	0.91712	0.86265	0.81657	0.86545	0.05033
	1	0.80411	0.84629	0.75018	0.80019	0.04817		1	0.82842	0.83978	0.91406	0.86075	0.04651
	2	0.8345	0.76175	0.72473	0.77366	0.05585		2	0.86967	0.91075	0.83758	0.87267	0.03668
	3	0.67996	0.78278	0.79863	0.75379	0.06442		3	0.83342	0.86474	0.94946	0.88254	0.06004
	4	0.69833	0.79051	0.71006	0.73297	0.05018		4	0.87793	0.78307	0.91258	0.85786	0.06705

## Sheet: Fig. 7d, Supplementary Fig. 28
Figure 7d
		Low pH group						High pH group
		Noninvasive (2~4 mm)	Invasive (1 mm)	Gastric fluid (0 mm)	pH meter			Noninvasive (2~4 mm)	Invasive (1 mm)	Gastric fluid (0 mm)	pH meter
	Data1	1.80925	2.06951	2.15585	2.08		Data1	2.71051	2.61777	2.99998	3.34
	Data2	1.18391	1.91376	2.09175	2.22		Data2	2.35215	2.9433	3.00919	2.81
	Data3	1.55303	2.02627	2.23364	2		Data3	2.86239	3.04116	3.2891	3.1
	Data4	2.23584	N/A	N/A	N/A		Data4	2.95392	N/A	N/A	N/A
	Data5	1.62336	N/A	N/A	N/A		Data5	2.67795	N/A	N/A	N/A
	Data6	2.00681	N/A	N/A	N/A		Data6	3.06885	N/A	N/A	N/A
	Data7	2.46563	N/A	N/A	N/A		Data7	3.07408	N/A	N/A	N/A
	Data8	2.09589	N/A	N/A	N/A		Data8	2.82308	N/A	N/A	N/A
	Data9	2.30759	N/A	N/A	N/A		Data9	3.18459	N/A	N/A	N/A
	Average	1.92015	2.00318	2.16041	2.1		Average	2.85639	2.86741	3.09942	3.08333
	STDEV	0.412753	0.0804013	0.071055	0.111355		STDEV	0.254529	0.221662	0.164329	0.265393
Supplementary Figure 28								The averages and STDEVs were listed in Supplementary Table 7
		Normal group
		Noninvasive (2~4 mm)	Invasive (1 mm)	Gastric fluid (0 mm)	pH meter
	Data1	3.587	3.737	3.682	3.97
	Data2	3.688	3.838	3.925	3.77
	Data3	3.624	3.452	3.784	4.12
	Data4	3.606	N/A	N/A	N/A
	Data5	3.682	N/A	N/A	N/A
	Data6	3.634	N/A	N/A	N/A
	Data7	3.772	N/A	N/A	N/A
	Data8	3.869	N/A	N/A	N/A
	Data9	3.808	N/A	N/A	N/A
	Average	3.69667	3.67567	3.797	3.95333
	STDEV	0.098434	0.200176	0.12202	0.175594

## Sheet: Supplementary Fig. 9
Supplementary Figure 9
BTC1070	Depth (mm)	Intensity_Data1	Intensity_Data2	Intensity_Data3	Intensity_Average	Intensity_STDEV	Normalized_Intensity	STDEV
	0	348358	286570	381977	338968	48391.6	1	0.142761
	1	218848	145472	180324	181548	36703.3	0.53559	0.108279
	2	111105	61008	81747	84620	25171.8	0.24964	0.0742599
	3	30479	48778	33436	37564.3	9823.22	0.11082	0.0289798
	4	15828	23132	16654	18538	3999.9	0.0546895	0.0118002
	5	9544	12599	9738	10627	1710.55	0.031351	0.00504636
ICG (NIR-I)	Depth (mm)	Intensity_Data1	Intensity_Data2	Intensity_Data3	Intensity_Average	Intensity_STDEV	Normalized_Intensity	STDEV
	0	327097	270877	291090	296355	28477.4	1	0.0960921
	1	115140	131976	111789	119635	10818.2	0.403689	0.0365041
	2	37134	50374	42552	43353.3	6656.28	0.146289	0.0224605
	3	16049	19870	16980	17633	1992.44	0.0594997	0.00672316
	4	8867	7148	5737	7250.67	1567.52	0.0244662	0.00528935
	5	4678	4420	2396	3831.33	1249.71	0.0129282	0.00421694
ICG (NIR-II)	Depth (mm)	Intensity_Data1	Intensity_Data2	Intensity_Data3	Intensity_Average	Intensity_STDEV	Normalized_Intensity	STDEV
	0	486709	517408	520346	508154	18630.2	1	0.0366625
	1	238791	200939	197875	212535	22789.9	0.418249	0.0448484
	2	82818	87701	58868	76462.3	15431.5	0.150471	0.0303678
	3	29641	32530	27956	30042.3	2313.26	0.0591205	0.00455228
	4	15880	13920	15292	15030.7	1005.79	0.0295789	0.00197931
	5	7354	7607	7523	7494.67	128.858	0.0147488	0.00025358

## Sheet: Supplementary Fig. 10b, c, d
Supplementary Figure 10b
1100LP	Depth (mm)	Intensity_Data1	Intensity_Data2	Intensity_Data3	Intensity_Average	Intensity_STDEV	Normalized_Intensity	STDEV
	0	485984	510469	426039	474164	43438.4	1	0.0916104
	1	252639	212811	276593	247348	32218.5	0.52165	0.0679481
	2	97976	122632	78314	99640.7	22205.8	0.21014	0.0468316
	3	41409	50809	33466	41894.7	8681.69	0.0883548	0.0183095
	4	20288	15453	22718	19486.3	3698.25	0.0410962	0.00779952
	5	12577	9480	12180	11412.3	1685.18	0.0240683	0.00355401
1200LP	Depth (mm)	Intensity_Data1	Intensity_Data2	Intensity_Data3	Intensity_Average	Intensity_STDEV	Normalized_Intensity	STDEV
	0	348358	286570	381977	338968	48391.6	0.714876	0.102057
	1	218848	145472	180324	181548	36703.3	0.38288	0.0774064
	2	111105	61008	81747	84620	25171.8	0.178461	0.0530866
	3	30479	48778	33436	37564.3	9823.22	0.0792222	0.0207169
	4	15828	23132	16654	18538	3999.9	0.0390962	0.00843569
	5	9544	12599	9738	10627	1710.55	0.0224121	0.00360752
Supplementary Figure 10c											Supplementary Figure 10d
1100LP	Depth (mm)	SBR_Data1	SBR_Data2	SBR_Data3	SBR_Data4	SBR_Data5	SBR_Data6	SBR_Average	SBR_STDEV		Depth (mm)	FWHM (mm)	Fitting uncertainty	FWHM (mm)	Fitting uncertainty
	1	38.6019	49.7804	49.7593	38.8079	35.0342	37.3018	41.5476	6.50914		0	0.5	N/A	0.5	N/A
	2	14.0609	10.0791	8.55765	9.93261	8.92144	15.2442	11.1326	2.81244		1	0.48995	0.00966	0.55239	0.00875
	3	5.98439	7.42582	5.63267	4.04825	6.08239	8.23528	6.2348	1.45945		2	0.65131	0.03281	0.53922	0.05848
	4	4.01824	3.42385	3.83108	3.63853	3.67358	3.56402	3.69155	0.208447		3	1.65919	0.16545	0.71891	0.08602
	5	3.0883	2.89152	2.62195	2.65583	2.61407	2.95052	2.8037	0.200561		4	2.71221	0.1698	0.93465	0.16745
											5	3.70399	0.10887	2.23899	0.29877
1200LP	Depth (mm)	SBR_Data1	SBR_Data2	SBR_Data3	SBR_Data4	SBR_Data5	SBR_Data6	SBR_Average	SBR_STDEV
	1	89.5514	79.2049	60.1104	63.547	62.4284	76.1591	71.8335	11.675
	2	21.6189	17.944	16.0449	20.799	28.0104	18.0335	20.4084	4.24645
	3	10.293	9.63595	12.6226	9.59006	12.6683	11.1763	10.9977	1.39968
	4	5.49255	6.14121	4.87656	6.31422	5.89276	5.71186	5.73819	0.514114
	5	3.95896	4.25566	4.17391	4.13723	4.41224	5.47487	4.40214	0.546073

## Sheet: Supplementary Fig. 11b, c, d
Supplementary Figure 11b
1100LP	Depth (mm)	Intensity_Data1	Intensity_Data2	Intensity_Data3	Intensity_Average	Intensity_STDEV	Normalized_Intensity	STDEV
	0	368959	432857	440086	413967	39145.6	1	0.094562
	1	242675	195421	156760	198285	43029.1	0.478988	0.103943
	2	25501	90444	70701	62215.3	33292.7	0.15029	0.0804235
	3	30341	9495	26051	21962.3	11008	0.0530533	0.0265916
	4	7409	15402	6855	9888.67	4782.71	0.0238876	0.0115534
	5	5050	6132	2948	4710	1619	0.0113777	0.00391094
1200LP	Depth (mm)	Intensity_Data1	Intensity_Data2	Intensity_Data3	Intensity_Average	Intensity_STDEV	Normalized_Intensity	STDEV
	0	188527	271120	244845	234831	42197.3	0.567269	0.101934
	1	125694	133681	76603	111993	30907.4	0.270535	0.0746615
	2	17306	33525	53505	34778.7	18132	0.0840131	0.0438006
	3	17361	8751	13084	13065.3	4305.03	0.0315613	0.0103994
	4	5018	8595	2745	5452.67	2949.12	0.0131717	0.00712405
	5	3740	1779	1185	2234.67	1337.06	0.00539817	0.00322987
Supplementary Figure 11c												Supplementary Figure 11d
1100LP	Depth (mm)	SBR_Data1	SBR_Data2	SBR_Data3	SBR_Data4	SBR_Data5	SBR_Data6	SBR_Average	SBR_STDEV			Depth (mm)	FWHM (mm)	Fitting uncertainty	FWHM (mm)	Fitting uncertainty
	1	50.4908	48.9845	32.2555	39.8599	39.6137	34.5147	40.9532	7.42376			0	0.5	N/A	0.5	N/A
	2	11.3303	11.2247	11.2227	10.9508	8.95998	9.78343	10.5787	0.978587			1	0.5271	0.01069	0.50734	0.01048
	3	6.36602	4.95941	6.08278	4.93467	5.72825	5.0014	5.51209	0.632658			2	0.72428	0.169	0.55917	0.03166
	4	4.09476	3.85793	3.55682	3.70955	3.7913	3.57214	3.76375	0.200832			3	1.90314	0.11258	1.04408	0.05447
	5	2.76084	2.50099	2.65369	2.56838	2.7291	2.40292	2.60265	0.137855			4	2.97917	0.16967	1.28269	0.15003
												5	4.06407	0.17484	2.5765	0.14872
1200LP	Depth (mm)	SBR_Data1	SBR_Data2	SBR_Data3	SBR_Data4	SBR_Data5	SBR_Data6	SBR_Average	SBR_STDEV
	1	48.189	42.4145	46.1959	36.527	36.5802	40.5987	41.7509	4.83738
	2	18.9046	13.4056	13.5538	17.3704	15.9142	19.4463	16.4325	2.59968
	3	8.80539	9.32669	9.41964	7.32951	9.79898	9.07862	8.9598	0.865575
	4	3.62025	5.76031	5.55609	4.24906	6.37221	4.60757	5.02758	1.03801
	5	3.25808	3.47732	3.44552	2.52171	2.93127	3.46667	3.18343	0.385308

## Sheet: Supplementary Fig. 14f, g
Supplementary Figure 14f
	Concentration (μM)	Data1	Data2	Data3	Data4	Data5	Data6	Average	STDEV
	0	99.5268	100.016	102.464	99.9184	102.856	95.2186	100	2.732
	5	93.1625	103.198	102.807	103.933	106.38	101.975	101.909	4.54012
	10	98.4497	106.185	106.87	107.751	103.443	100.8	103.916	3.69862
	15	97.8133	95.8551	100.897	105.989	105.94	100.702	101.199	4.14193
	20	93.2115	100.261	99.4778	104.814	103.835	97.2258	99.8041	4.28416
	25	87.2389	93.7989	100.114	100.604	106.821	94.5822	99.1841	5.27687
	30	81.0705	91.4001	96.2957	94.4843	97.1769	92.8688	94.4452	2.37936
	40	75.5385	89.5888	94.4843	95.1697	94.9739	88.6097	92.5653	3.19272
	50	72.3074	82.6371	89.1971	89.5888	89.344	83.3224	86.8179	3.51486
Supplementary Figure 14g
	Concentration (μM)	Data1	Data2	Data3	Data4	Data5	Data6	Average	STDEV
	Control	101.046	103.96	99.9253	97.7396	103.288	94.0407	100	3.69371
	5	98.188	108.5	113.432	107.579	107.411	96.0583	105.195	6.66238
	10	98.5242	102.815	107.747	104.808	106.714	89.8375	101.741	6.68444
	15	97.8517	103.039	102.479	108.924	102.399	86.5309	100.204	7.57042
	20	90.0056	103.568	102.559	105.113	107.971	90.3979	99.9359	7.75923
	25	87.4276	106.65	100.822	108.388	115.505	90.7902	101.597	10.8005
	30	86.1386	102.559	108.892	104.016	115.617	85.4101	97.4033	10.8748
	40	85.0738	96.3946	105.698	105.866	110.293	83.6727	97.833	11.3756
	50	78.4047	88.4364	92.4715	94.5451	94.7133	78.1805	87.7919	7.69839

[truncated: 4 more sheets: Supplementary Fig. 15, Supplementary Fig. 16b, Supplementary Fig. 23, Supplementary Fig. 25-27]
